# Supplementary material for: Line-Field Confocal Optical Coherence Tomography: A New Tool for the Differentiation between Nevi and Melanomas?
Source: Cancers (Basel). 2022 Feb 23;14(5):1140. doi: 10.3390/cancers14051140 (PMC8909859; doi:10.3390/cancers14051140)
Supplement: Supplementary file 1 [file cancers-14-01140-s001.zip]

Archive with 1 entries (1 files):
- cancers-1597647-supplementary.pdf
